# Supplementary material for: Comparative Phosphoproteomics of Classical Bordetellae Elucidates the Potential Role of Serine, Threonine and Tyrosine Phosphorylation in Bordetella Biology and Virulence
Source: Front Cell Infect Microbiol. 2021 Apr 13;11:660280. doi: 10.3389/fcimb.2021.660280 (PMC8076611; doi:10.3389/fcimb.2021.660280)
Supplement: Supplementary Table 1 — List of Ser/Thr/Tyr phosphorylated proteins, peptides and sites identified in B. pertussis L1423 with a localization probability (A-score) ≥95%. [file Table_1.xlsx]

## Sheet: Supplementary Table 1 - BP
																					Spectral count			Bioinformatic prediction
Accession number	Locus tag in Tohama I (BP)	Locus tag in RB50 (BB)	Locus tag in 12822 (BPP)	Gene	Protein name	Cellular localisation	Function	Scaffold:Protein Probability	Phophopetide sequence	Phosphorylation site in protein	Localisation probability (Best Ascore)	Mascot:Score	Scaffold:Peptide Probability	Actual Mass	Observed Mass	Charge	Delta AMU	Delta PPM	Start	Stop	L1423-1	L1423-2	L1423-3	Mpsite prediction	Mpsite score	Netphosbac prediction	Netphosbac score	dbPSP ID
WP_010929595.1	BP0060	BB0527	BPP0524		Hypothetical Protein BP0060	Cytoplasmic	Conserved Hypothetical	0.9927	DLQpYLLGQGTSLGGARPK	Y167	100% (164.25)	92.62	1	1952.97	651.998	3	-0.000659	-0.337	164	181	1	0	2
WP_010929604.1	BP0074	BB0501	BPP0496	htpG	Chaperone Protein HtpG	Cytoplasmic	Cell Processes	1	YSDHIpSLPIR	S211	100% (92.76)	56.23	1	1279.6	640.805	2	0.000107	0.0832	206	215	2	1	1	N	0.329	Y	0.646
WP_010929670.1	BP0185	BB0845	BPP0760	dcd	Deoxycytidine Triphosphate Deaminase	Cytoplasmic	Central/Intermediary Metabolism	1	IVpSYGTSSYGYDVR	S36	100% (35.92)	73.94	0.9999	1645.7	823.859	2	0.000467	0.283	34	47	0	1	0	N	0.234	N	0.48
WP_010929838.1	BP0489	BB4987	BPP4399	gyrB	Dna Gyrase Subunit B	Cytoplasmic	Macromolecule Synthesis/Modification	1	pSDQQNTTPENTGYGADSIK	S2	100% (46.44)	86.28	1	2104.86	1053.44	2	0.00395	1.87	2	20	1	0	0	Y	0.946	N	0.173
WP_010930099.1	BP0948	BB3469	BPP3130	aroA	3-Phosphoshikimate 1-Carboxyvinyltransferase	Cytoplasmic	Amino Acid Biosynthesis	1	pSGLAYLDLPAAR	S2	100% (53.61)	42.73	0.9998	1325.64	663.826	2	-0.000313	-0.236	2	13	0	1	1	Y	0.873	N	0.321
WP_010930110.1	BP0961	BB3457	BPP3117	etfB	Electron Transfer Flavoprotein Subunit Beta	Cytoplasmic	Energy Metabolism	1	VKpSDQTGVDIANVK	S21	100% (58.33)	75.2	1	1552.75	777.383	2	0.00111	0.712	19	32	1	0	1	Y	0.61	Y	0.632	PPP11818
WP_003813333.1	BP0965	BB3454	BPP3114		Antioxidant Protein	Cytoplasmic	Protection Responses	1	DGEDVIIVPpSLKDEAVIK	S183	100% (1,000.00)	36.23	1	2019.02	674.013	3	-0.000869	-0.43	174	191	0	0	1	N	0.317	Y	0.737
WP_003809467.1	BP1012	BB1392	BPP1176		Hypothetical Protein Bp1012	Cytoplasmic	Conserved Hypothetical	1	pSKIVVTQATVIGK	S2	100% (62.75)	32.01	0.9968	1422.78	712.399	2	-0.000633	-0.445	2	14	1	0	1	Y	0.653	N	0.313
WP_010930171.1	BP1072	BB1465	BPP2072	ppk	Polyphosphate Kinase	Cytoplasmic Membrane	Central/Intermediary Metabolism	0.9901	NSDLFVDEEEVpTNLR	T247	100% (159.42)	97.75	1	1858.8	930.407	2	0.000127	0.0681	236	250	2	1	1	N	0.34	N	0.311
WP_010930200.1	BP1120	BB3673	BPP3221	maeB	Nadp-Dependent Malic Enzyme	Cytoplasmic	Central/Intermediary Metabolism	1	EHIYVVDpSR	S222	100% (25.11)	21.06	0.9552	1196.52	599.269	2	-0.000133	-0.111	215	223	1	0	0	Y	0.419	N	0.36
WP_010930254.1	BP1212	BB3280	BPP1826		Exported Protein	Unknown	Cell Surface	1	NQQFPVDGVSGApTRPAGK	T99	99% (20.70)	78.87	1	1907.89	954.953	2	0.00267	1.4	87	104	2	1	1	N	0.366	N	0.424
WP_003818636.1	BP1248	BB3245	BPP1863	rbfA	Ribosome-Binding Factor A	Cytoplasmic	Ribosome Constituents	0.9901	ANRPGPHSGVPDEPEDQpS	S133	100% (103.79)	51.32	1	1967.8	656.942	3	0.00137	0.696	116	133	1	1	0	Y	0.737	N	0.313
WP_010930278.1	BP1260	BB3233	BPP1875	glnE	Bifunctional Glutamine-Synthetase Adenylyltransferase/Deadenyltransferase	Unknown	Central/Intermediary Metabolism	1	ELNVSpSDIDLVMLYGDEGETDGPRR	S171	100% (27.16)	113.8	1	2859.27	954.096	3	0.00243	0.85	166	190	0	0	1	N	0.356	Y	0.534	PPP6281
WP_003812022.1	BP1362	BB2501	BPP1427		Putative Amino Acid Abc Transporter, Atp Binding Protein	Cytoplasmic Membrane	Transport/Binding Proteins	0.9998	TAAFVSTLTQGLPEEWpSAPA	S253	100% (59.08)	56.96	1	2155	1078.5	2	0.00765	3.55	237	256	0	1	1	Y	0.475	Y	0.527
WP_010930349.1	BP1421	BB2607	BPP1529	pyrH	Uridylate Kinase	Cytoplasmic	Central/Intermediary Metabolism	1	LpSGEALMGEDAFGINR	S14	100% (1,000.00)	129.3	1	1758.77	880.39	2	0.000147	0.0833	13	28	1	1	1	Y	0.572	N	0.48	PPP3782
WP_010930358.1	BP1436	BB2622	BPP1544	ppsA	Phosphoenolpyruvate Synthase	Cytoplasmic	Central/Intermediary Metabolism	1	GGRpTCHAAIIAR	T415	100% (1,000.00)	59.06	0.9998	1361.64	681.826	2	-0.000479	-0.351	412	423	20	35	22	N	0.428	Y	0.781	PPP1782
WP_004568544.1	BP1837	BB3190	BPP2869		Hypothetical Protein BP1837	Cytoplasmic	Conserved Hypothetical	0.9901	SApSDTGGLPSYQHEVDASGLTcPLPILR	S4	96% (14.44)	96.39	1	3020.4	1007.81	3	0.00131	0.432	2	29	0	0	1	Y	0.764	N	0.273
WP_010930609.1	BP1878	BB2994	BPP3028	bvgA	Virulence Factors Transcription Regulator BvgA	Cytoplasmic	Pathogenicity	1	LQpSLGLPLR	S71	100% (1,000.00)	38.8	0.9999	1075.58	538.797	2	6.66e-05	0.0618	69	77	1	1	1	N	0.225	Y	0.598
WP_010930609.1	BP1878	BB2994	BPP3028	bvgA	Virulence Factors Transcription Regulator BvgA	Cytoplasmic	Pathogenicity	1	pSDSTLISVLSNR	S141	100% (28.23)	56.42	1	1370.64	686.329	2	6.58e-06	0.00479	141	152	1	1	1	N	0.287	N	0.367
WP_010930609.1	BP1878	BB2994	BPP3028	bvgA	Virulence Factors Transcription Regulator BvgA	Cytoplasmic	Pathogenicity	1	SDpSTLISVLSNR	S143	100% (29.90)	95.49	1	1370.64	686.329	2	-0.000313	-0.229	141	152	1	0	1	N	0.325	N	0.411
WP_010930609.1	BP1878	BB2994	BPP3028	bvgA	Virulence Factors Transcription Regulator BvgA	Cytoplasmic	Pathogenicity	1	SDSpTLISVLSNR	T144	99% (21.94)	65.39	1	1370.64	686.329	2	2.66e-05	0.0194	141	152	1	0	0	N	0.342	N	0.341
WP_010930609.1	BP1878	BB2994	BPP3028	bvgA	Virulence Factors Transcription Regulator BvgA	Cytoplasmic	Pathogenicity	1	DIADpSMFLSNK	S172	100% (46.68)	64.22	1	1319.55	660.781	2	-0.000113	-0.0859	168	178	2	2	2	N	0.384	N	0.428
WP_003820087.1	BP2226	BB1646	BPP2249	brtV	Anti-Sigma Factor Antagonist	Unknown	Regulation	0.9926	LDYIpSSAGLR	S54	95% (13.24)	22.81	0.9675	1173.54	587.779	2	-0.000653	-0.556	50	59	0	1	0	N	0.241	N	0.283
WP_003820087.1	BP2226	BB1646	BPP2249	brtV	Anti-Sigma Factor Antagonist	Unknown	Regulation	0.9926	LDYISpSAGLR	S55	99% (22.85)	48.76	1	1173.54	587.779	2	-0.000153	-0.131	50	59	0	1	2	Y	0.515	Y	0.861
WP_003809889.1	BP2251	BB1622	BPP2225	bcrH2	Regulatory Protein	Unknown	Pathogenicity	1	ALLDLIpSVSHPE	S148	98% (17.58)	24.52	0.9792	1372.66	687.339	2	-0.000793	-0.578	142	153	1	0	0	N	0.364	N	0.376
WP_003813784.1	BP2430	BB3745	BPP3294	era	GTP-Binding Protein Era	Cytoplasmic Membrane	Miscellaneous	0.9926	EHEQFVFVDTPGFQpTR	T68	100% (24.73)	43.38	1	2015.88	672.967	3	0.000751	0.372	54	69	1	1	1	N	0.39	N	0.199
WP_010930945.1	BP2471	BB3909	BPP3460		Recombination Factor Protein RarA	Cytoplasmic	Conserved Hypothetical	1	pSNDLFASDPAHRPYVPLAER	S2	100% (77.19)	58.58	1	2334.08	779.034	3	0.00115	0.493	2	21	1	1	0	Y	0.751	N	0.43
WP_010930945.1	BP2471	BB3909	BPP3460		Recombination Factor Protein RarA	Cytoplasmic	Conserved Hypothetical	1	GGDAFpYDQISALHK	Y257	100% (105.50)	64.04	1	1600.69	801.354	2	-3.34e-05	-0.0209	252	265	2	1	2
WP_010930950.1	BP2481	BB3918	BPP3469	kdpB	Potassium-Transporting Atpase Subunit B	Cytoplasmic Membrane	Transport/Binding Proteins	0.9993	SAITGEpSAPVIR	S197	100% (48.26)	72.84	1	1279.62	640.816	2	2.66e-05	0.0208	191	202	1	1	1	N	0.311	Y	0.56	PPP1525
WP_003812748.1	BP2540	BB2082	BPP2639	sucD	Succinyl-Coa Ligase Subunit Alpha	Cytoplasmic	Energy Metabolism	1	MGHAGALIpSGGADTADAK	S258	100% (42.07)	97.44	1	1721.75	861.881	2	0.00271	1.57	250	267	2	1	2	Y	0.472	N	0.31	PPP12
WP_003812749.1	BP2541	BB2081	BPP2638	sucC	Succinyl-Coa Ligase Subunit Beta	Cytoplasmic	Energy Metabolism	1	FNFDpSNALFR	S220	100% (1,000.00)	80.48	1	1737.74	869.878	2	0.00103	0.593	250	267	1	1	2	N	0.322	Y	0.79	PPP8171
WP_003812875.1	BP2757	BB2016	BPP2571		Cold-Shock Protein	Cytoplasmic	Adaptation	0.9901	pSDTTATAVQGDNPK	S2	99% (14.63)	92.67	1	1483.62	742.817	2	-0.000933	-0.629	2	15	1	0	0	Y	0.835	N	0.174
WP_010931168.1	BP2865	BB1176	BPP0964		Hypothetical Protein BP2865	Unknown	Unknown	1	pSAAVVDIDILcPAGK	S116	100% (1,000.00)	102.1	1	1607.76	804.889	2	0.000481	0.299	116	130	0	1	1	N	0.319	Y	0.557
WP_010931232.1	BP2978	BB4371	BPP3898	gltX	Glutamate--tRNA Ligase	Cytoplasmic	Macromolecule Synthesis/Modification	1	ALGATLPEYGHVPMILGPDGEKLpSK	S241	100% (116.34)	82.86	1	2672.33	891.784	3	0.0018	0.674	218	242	6	3	6	Y	0.474	N	0.467	PP2943
WP_010931236.1	BP2985	BB4378	BPP3905	bpH1	Histone Protein	Unknown	Regulation	1	pTALNPAASWPFPTGGRP	T159	100% (54.15)	34.29	0.9996	1818.85	910.431	2	0.00165	0.905	159	175	0	1	0	N	0.172	N	0.161
WP_010931236.1	BP2985	BB4378	BPP3905	bpH1	Histone Protein	Unknown	Regulation	1	TALNPAApSWPFPTGGRP	S166	100% (66.51)	83.86	1	1818.85	910.43	2	0.000507	0.278	159	175	1	2	2	N	0.394	N	0.381
WP_003814567.1	BP3017	BB4192	BPP3746	lpxC	Udp-3-O-[3-Hydroxymyristoyl] N-Acetylglucosamine Deacetylase	Cytoplasmic	Macromolecule Degradation	0.9901	GGpSLDNAIVMDEFR	S214	100% (1,000.00)	49.68	1	1602.68	802.345	2	0.000747	0.466	212	225	1	0	0	N	0.391	N	0.356
WP_003814571.1	BP3021	BB4196	BPP3750	ddl	D-Alanine--D-Alanine Ligase	Cytoplasmic	Cell Surface	1	VAGYpSDMK	S157	100% (32.40)	23.73	0.9775	949.362	475.688	2	0.000247	0.259	153	160	11	3	5	N	0.283	N	0.347
WP_010931306.1	BP3121	BB0905	BPP0821		GTP-Binding Protein	Cytoplasmic	Conserved Hypothetical	0.9995	AGIAAENpYPFcTIEPNVGVVEVPDPR	Y32	100% (54.03)	73.29	1	2893.34	965.454	3	0.00385	1.33	25	50	1	1	1
WP_010931313.1	BP3130	BB0896	BPP0812		Cyclase	Cytoplasmic	Miscellaneous	1	pSKQFASHADLEDK	S2	100% (72.08)	65	1	1554.67	778.344	2	0.00267	1.71	2	14	1	0	0	Y	0.837	N	0.219
WP_003808621.1	BP3496	BB0963	BPP0869	groES	Co-Chaperonin GroES	Cytoplasmic	Cell Processes	1	KTApSGIVIPDSAAEKPDQGEVVAVGPGK	S23	99% (18.34)	59.54	1	2799.4	934.142	3	-0.00219	-0.782	20	47	1	0	1	Y	0.481	N	0.465	PPP6235
WP_003808621.1	BP3496	BB0963	BPP0869	groES	Co-Chaperonin GroES	Cytoplasmic	Cell Processes	1	TASGIVIPDpSAAEKPDQGEVVAVGPGK	S30	100% (54.58)	45.03	1	2671.31	891.445	3	0.000701	0.262	21	47	0	0	1	N	0.339	N	0.469
WP_010931640.1	BP3767	BB4853	BPP4266	hisG	Atp Phosphoribosyltransferase	Cytoplasmic	Amino Acid Biosynthesis	1	ApSDVPTYVQYGAADLGIAGK	S59	100% (30.21)	98.67	1	2074.97	1038.49	2	0.00755	3.64	58	77	1	1	0	N	0.34	Y	0.524
WP_003806885.1	BP0009	BB0009	BPP0009	nusG	Transcription Termination/Antitermination Protein NusG	Cytoplasmic	macromolecule synthesis/modification	1	VTGFLGGpSGNRPTPISER	S92	99% (30.31)	22.86	0.9992	1923.92	642.314	3	0.000411	0.213	85	102	0	1	0	Y	0.45	Y	0.539
WP_003814339.1	BP0242	BB4060	BPP3625	purM	Phosphoribosylformylglycinamidine Cyclo-Ligase	Cytoplasmic	ribonucleotide biosynthesis	1	GLAHIpTGGGLLDNVPR	T252	100% (1,000.00)	23.58	0.9948	1668.83	557.285	3	-0.00104	-0.622	247	262	1	0	0	N	0.321	N	0.333	PPP63
WP_003807430.1	BP0607	BB0298	BPP0295	gpmA	2,3-Bisphosphoglycerate-Dependent Phosphoglycerate Mutase	Cytoplasmic	energy metabolism	1	HpYGQLQGLNK	Y90	100% (1,000.00)	43.08	0.9999	1236.56	619.29	2	-0.000733	-0.593	89	98	1	0	0					PPP721
WP_010930126.1	BP0991	BB2534	BPP1460		Two-Component Response Regulator	Cytoplasmic	regulation	1	VALAKPEAHpT	T208	100% (1,000.00)	61.67	1	1115.54	558.776	2	6.58e-06	0.00589	199	208	1	0	0	Y	0.469	N	0.263
WP_010930149.1	BP1038	BB1354	BPP1138	corC	Magnesium And Cobalt Efflux Protein	Cytoplasmic Membrane	transport/binding proteins	1	pSDPYPATEAHAQR	S2	97% (10.22)	22.19	0.9938	1521.62	508.215	3	-0.000359	-0.236	2	14	1	0	0	Y	0.899	N	0.253
WP_010930183.1	BP1092	BB2109	BPP1921		Two-Component Histidine Kinase	Cytoplasmic Membrane	regulation	1	ETPGpSGLGLHLAR	S897	99% (18.19)	45.31	1	1386.66	463.229	3	-0.00127	-0.915	893	905	0	0	2	N	0.333	N	0.242
WP_010930204.1	BP1125	BB3668	BPP3216	odhB	2-Oxoglutarate Dehydrogenase Complex Subunit Dihydrolipoamide Succinyltransferase	Cytoplasmic	energy metabolism	1	GVDAApSVAGTGR	S133	98% (15.98)	27.91	0.9658	1139.5	570.758	2	0.00409	3.58	128	139	0	0	1	N	0.197	N	0.353
WP_003813609.1	BP1138	BB3658	BPP3206	bfrH	Ferric Siderophore Receptor	Outer Membrane	pathogenicity	0.9891	YTAGVATEpTR	T195	95% (12.06)	27.71	0.9999	1227.46	410.16	3	0.000979	0.797	187	196	0	1	0	N	0.389	N	0.341
WP_003814013.1	BP2456	BB3893	BPP3443	alcA	Alcaligin Biosynthesis Enzyme	Cytoplasmic	adaptation	1	cRKLVLGLGpSQPpYLPACCDR	S158 and Y161	100% (1,000.00) and 100% (1,000.00)	21.87	0.9854	2408.07	803.696	3	0.00419	1.74	149	168	0	1	1	N	0.261	Y	0.547
WP_010930959.1	BP2499	BB3934	BPP3485	dnaK	Chaperone Protein DnaK	Cytoplasmic	cell processes	1	mpYADmQAQQQAQQQQAADNAKPVDDNVVDADFK	Y604	100% (1,000.00)	21.5	0.9796	3792.59	759.525	5	-0.0168	-4.42	603	635	1	0	0

## Sheet: Supplementary Table 2 - BPP
																					Spectral Count			Bioinformatic prediction
Accession number	Locus tag in Tohama I (BP)	Locus tag in RB50 (BB)	Locus tag in 12822 (BPP)	Gene	Protein name	Cellular localisation	Function	Scaffold:Protein Probability	Phophopetide sequence	Phosphorylation site in protein	Localisation probability (Best Ascore)	Mascot:Score	Scaffold:Peptide Probability	Actual Mass	Observed Mass	Charge	Delta AMU	Delta PPM	Start	Stop	12822-1	12822-2	12822-3	MPSite prediction	MPSite score	NetPhosBac prediction	NetPhosBac score	dbPSP ID
WP_010928087.1	BP1436	BB2622	BPP1544	ppsA	MULTISPECIES: phosphoenolpyruvate synthase [Bordetella]	Cytoplasmic	Central/Intermediary Metabolism	1	GGRpTCHAAIIAR	T415	100% (1,000.00)	51.15	1	1304.62	435.88	3	0.000531	0.406	412	423	13	12	12	N	0.428	Y	0.781	PPP1782
WP_010926978.1	BP2458	BB3895	BPP3445	alcC	MULTISPECIES: alcaligin biosynthesis protein [Bordetella]	Cytoplasmic	adaptation	1	pTTLGAAALAR	T139	100% (22.85)	32.64	0.9986	1023.51	512.763	2	0.000187	0.182	139	148	1	0	0	N	0.39	N	0.288
WP_003806883.1	BP3611;BP0007	BB0027	BPP0027	tuf	MULTISPECIES: elongation factor Tu [Bordetella]	Cytoplasmic	Macromolecule Synthesis/Modification	1	AVDGAFL mPVEDVFpSISGR	S222	97% (14.42)	88.46	1	2104.96	1053.49	2	0.00603	2.86	208	226	1	0	0	N	0.29	N	0.434	PPP6332
WP_003812749.1	BP2541	BB2081	BPP2638	sucC	MULTISPECIES: succinyl-CoA ligase subunit beta [Bordetella]	Cytoplasmic	Energy Metabolism	1	FNFDpSNALFR	S220	100% (1,000.00)	70.16	1	1309.55	655.782	2	6.66e-05	0.0508	216	225	1	1	1	N	0.322	Y	0.79	PPP8171
WP_010928254.1	BP1260	BB3233	BPP1875	glnE	[glutamate--ammonia-ligase] adenylyltransferase [Bordetella parapertussis]	Unknown	Central/Intermediary Metabolism	1	ELNVSpSDIDLVMLYGDEGETDGPRR	S152	100% (27.16)	98.82	1	2875.26	959.428	3	0.00349	1.21	147	171	2	3	2	N	0.356	Y	0.534	PPP6281
WP_003808619.1	BP3495	BB0962	BPP0868	groEL	MULTISPECIES: molecular chaperone GroEL [Bordetella]	Cytoplasmic	Cell Processes	1	AQIEEATSDpYDREK	Y360	100% (36.05)	48.48	0.9986	1733.71	867.863	2	-0.00365	-2.11	351	364	0	1	1					PPP42
WP_010929226.1	BP3021	BB4196	BPP3750	ddl	D-alanine--D-alanine ligase [Bordetella parapertussis]	Cytoplasmic	Cell Surface	0.9981	VAGYpSDMK	S157	100% (32.40)	28.35	0.99	949.362	475.688	2	0.000507	0.533	153	160	7	7	8	N	0.283	N	0.347
WP_003813700.1	BP2386	BB3703	BPP3252	eno	MULTISPECIES: enolase [Bordetella]	Cytoplasmic	Central/Intermediary Metabolism	1	INQIGpTLTETFAAIEmAK	T344	97% (15.00)	32.82	0.9702	2045.97	1023.99	2	-0.00327	-1.6	339	356	0	1	0	N	0.266	N	0.188
WP_033446928.1	BP3125	BB0901	BPP0817	prs	MULTISPECIES: ribose-phosphate pyrophosphokinase [Bordetella]	Cytoplasmic	Ribonucleotide Biosynthesis	1	ANVpSEVMNIIGEVDGR	S203	100% (1,000.00)	102	1	1781.8	891.909	2	0.00171	0.957	200	215	3	4	2	Y	0.511	Y	0.69	PPP4683
WP_010930609.1	BP1878	BB2994	BPP3028	bvgA	MULTISPECIES: DNA-binding response regulator [Bordetella]	Cytoplasmic	Pathogenicity	1	pSDSTLISVLSNR	S141	100% (28.23)	77	1	1370.64	686.33	2	0.000387	0.282	141	152	1	1	1	N	0.287	N	0.367
WP_010930609.1	BP1878	BB2994	BPP3028	bvgA	MULTISPECIES: DNA-binding response regulator [Bordetella]	Cytoplasmic	Pathogenicity	1	SDpSTLISVLSNR	S143	98% (17.98)	77.61	1	1370.64	686.329	2	6.66e-05	0.0485	141	152	1	0	0	N	0.325	N	0.411
WP_010930609.1	BP1878	BB2994	BPP3028	bvgA	MULTISPECIES: DNA-binding response regulator [Bordetella]	Cytoplasmic	Pathogenicity	1	SDSpTLISVLSNR	T144	100% (23.88)	56.7	1	1370.64	686.329	2	-0.000353	-0.258	141	152	1	0	0	N	0.342	N	0.341
WP_010930609.1	BP1878	BB2994	BPP3028	bvgA	MULTISPECIES: DNA-binding response regulator [Bordetella]	Cytoplasmic	Pathogenicity	1	SDSTLISVLpSNR	S150	98% (45.20)	58.29	1	1370.64	686.329	2	-0.000773	-0.564	141	152	0	1	0	N	0.239	N	0.63
WP_010930609.1	BP1878	BB2994	BPP3028	bvgA	MULTISPECIES: DNA-binding response regulator [Bordetella]	Cytoplasmic	Pathogenicity	1	DIADpSMFLSNK	S172	100% (46.68)	34.7	0.9996	1319.55	660.781	2	0.000407	0.308	168	178	1	2	2	N	0.384	N	0.428
WP_003812748.1	BP2540	BB2082	BPP2639	sucD	MULTISPECIES: succinyl-CoA synthetase subunit alpha [Bordetella]	Cytoplasmic	Energy Metabolism	1	mGHAGALIpSGGADTADAK	S258	100% (22.07)	45.86	0.9999	1737.74	869.878	2	0.00211	1.21	250	267	0	1	1	Y	0.472	N	0.31	PPP12
WP_033447049.1	BP0961	BB3457	BPP3117	etfB	MULTISPECIES: electron transporter RnfB [Bordetella]	Cytoplasmic	Energy Metabolism	1	VKpSDQTGVDIANVK	S21	100% (35.82)	79.87	1	1552.75	777.382	2	0.000147	0.0943	19	32	1	1	1	Y	0.61	Y	0.632	PPP11818
WP_010927519.1	BP0074	BB0501	BPP0496	htpG	molecular chaperone HtpG [Bordetella parapertussis]	Cytoplasmic	Cell Processes	1	EFFpSQLTGDK	S113	100% (32.15)	45.2	0.9998	1250.52	626.268	2	-0.000833	-0.666	110	119	1	1	1	N	0.397	N	0.343
WP_010927519.1	BP0074	BB0501	BPP0496	htpG	molecular chaperone HtpG [Bordetella parapertussis]	Cytoplasmic	Cell Processes	1	YSDHIpSLPIR	S211	100% (61.12)	52.22	1	1279.6	640.805	2	-0.000553	-0.432	206	215	1	1	1	N	0.322	Y	0.646
WP_010930945.1	BP2471	BB3909	BPP3460		MULTISPECIES: ATPase AAA [Bordetella]	Cytoplasmic	Conserved Hypothetical	1	pSNDLFASDPAHRPYVPLAER	S2	100% (74.08)	31.8	1	2334.08	779.034	3	0.00127	0.544	2	21	1	0	1	Y	0.751	N	0.43
WP_010930945.1	BP2471	BB3909	BPP3460		MULTISPECIES: ATPase AAA [Bordetella]	Cytoplasmic	Conserved Hypothetical	1	GGDAFpYDQISALHK	Y257	100% (105.50)	64.01	1	1600.69	801.354	2	0.000387	0.241	252	265	2	2	2
WP_003808621.1	BP3496	BB0963	BPP0869	groES	MULTISPECIES: molecular chaperone GroES [Bordetella]	Cytoplasmic	Cell Processes	1	KTApSGIVIPDSAAEKPDQGEVVAVGPGK	S23	99% (15.98)	86.98	1	2799.41	934.143	3	0.00201	0.718	20	47	1	2	1	Y	0.481	N	0.465	PPP6235
WP_003808621.1	BP3496	BB0963	BPP0869	groES	MULTISPECIES: molecular chaperone GroES [Bordetella]	Cytoplasmic	Cell Processes	1	TASGIVIPDpSAAEKPDQGEVVAVGPGK	S30	100% (60.44)	67.93	1	2671.31	891.445	3	0.00172	0.644	21	47	2	1	1	N	0.339	N	0.469
WP_010929291.1	BP2954	BB4350	BPP3877	tyrS	tyrosine--tRNA ligase [Bordetella parapertussis]	Cytoplasmic	Macromolecule Synthesis/Modification	1	pSHPEAPITPEVEADLAIAR	S2	95% (8.65)	43.01	1	2095	699.341	3	0.00125	0.597	2	20	1	0	0	Y	0.815	Y	0.53
WP_003809633.1	BP1072	BB1465	BPP2072	ppk	MULTISPECIES: RNA degradosome polyphosphate kinase [Bordetella]	Cytoplasmic Membrane	Central/Intermediary Metabolism	0.9927	NSDLFVDEEEVpTNLR	T247	100% (170.63)	100.3	1	1858.8	930.408	2	0.00315	1.69	236	250	2	2	2	N	0.34	N	0.311
WP_010928079.1	BP1421	BB2607	BPP1529	pyrH	UMP kinase [Bordetella parapertussis]	Cytoplasmic	Central/Intermediary Metabolism	1	LpSGEALmGEDAFGINR	S14	100% (1,000.00)	81.27	1	1774.76	888.388	2	0.00145	0.817	13	28	1	0	1	Y	0.572	N	0.48	PPP3782
WP_023852918.1	BP1263	BB3230	BPP1878	trxA	MULTISPECIES: thiol reductase thioredoxin [Bordetella]	Cytoplasmic	Cofactor Biosynthesis	1	pSQLTAFLDGAL	S98	99% (18.51)	65.07	1	1214.56	608.286	2	-0.000553	-0.455	98	108	1	1	0	N	0.296	N	0.282
WP_010929552.1	BP0489	BB4987	BPP4399	gyrB	DNA gyrase subunit B [Bordetella parapertussis]	Cytoplasmic	Macromolecule Synthesis/Modification	1	pSDQQNTTPENTGYGADSIK	S2	100% (67.49)	85.54	1	2104.87	1053.44	2	0.00635	3.01	2	20	1	1	0	Y	0.946	N	0.173
WP_010927389.1	BP0607	BB0298	BPP0295		2,3-bisphosphoglycerate-dependent phosphoglycerate mutase [Bordetella parapertussis]	Cytoplasmic	Conserved Hypothetical	1	HpYGQLQGLNK	Y90	100% (1,000.00)	38.06	0.9955	1236.56	619.289	2	-0.00145	-1.17	89	98	0	1	1					PPP721
WP_033446766.1	BP1038	BB1354	BPP1138	corC	MULTISPECIES: magnesium transporter [Bordetella]	Cytoplasmic Membrane	Transport/Binding Proteins	1	pSDPYPATEAHAQR	S2	100% (41.02)	74.35	1	1521.63	761.82	2	0.000927	0.609	2	14	1	2	2	Y	0.899	N	0.253
WP_003813333.1	BP0965	BB3454	BPP3114		MULTISPECIES: peroxidase [Bordetella]	Cytoplasmic	Protection Responses	1	DGEDVIIVPpSLKDEAVIK	S183	100% (1,000.00)	45.91	0.9999	2019.02	1010.52	2	0.00355	1.76	174	191	2	2	1	N	0.317	Y	0.737
WP_003809215.1	BP2936	BB1280	BPP1064		MULTISPECIES: hypothetical protein [Bordetella]	Cytoplasmic Membrane	Macromolecule Degradation	1	pSPSPLISHR	S2	100% (31.12)	50.07	1	1072.51	537.261	2	0.000307	0.286	2	10	1	1	0	Y	0.8	N	0.317
WP_010928246.1	BP1248	BB3245	BPP1863	rbfA	ribosome-binding factor A [Bordetella parapertussis]	Cytoplasmic	Ribosome Constituents	0.9878	ANRPGPHSGVPDEPEDQpS	S133	100% (140.00)	62.87	1	1967.8	984.909	2	0.00175	0.887	116	133	0	2	2	Y	0.737	N	0.313
WP_003815329.1	BP3296	BB4598	BPP4128		MULTISPECIES: hydrolase [Bordetella]	Unknown	Unknown	1	AAEIAD cEQVYLFGHpSAGGQFVHR	S145	100% (25.83)	90.45	1	2741.21	914.743	3	0.00239	0.87	130	153	0	1	1	N	0.374	Y	0.73
WP_003813657.1	BP2365	BB3684	BPP3232	mdh	MULTISPECIES: malate dehydrogenase [Bordetella]	Cytoplasmic	energy metabolism	1	GLSpSAASAANAAIDHVR	S241	97% (14.98)	57.24	1	1689.79	845.901	2	0.00347	2.05	238	254	0	0	1	Y	0.658	Y	0.586	PPP8856
WP_041937112.1	BP3130	BB0896	BPP0812		MBL fold metallo-hydrolase [Bordetella parapertussis]	Cytoplasmic	Miscellaneous	1	pSKQFASHADLEDK	S2	100% (42.07)	52.83	1	1554.67	778.344	2	0.00211	1.35	2	14	1	1	1	Y	0.837	N	0.219
WP_004566345.1	BP1125	BB3668	BPP3216	odhB	MULTISPECIES: dihydrolipoamide succinyltransferase [Bordetella]	Cytoplasmic	Energy Metabolism	1	AAAAPAAAAEAPAAAAAAPAAAAPAAApSSAASGVASPAAAK	S110	99% (22.30)	129.8	1	3333.65	1112.22	3	0.0108	3.23	83	123	0	1	0	N	0.92	N	0.191
WP_004566345.1	BP1125	BB3668	BPP3216	odhB	MULTISPECIES: dihydrolipoamide succinyltransferase [Bordetella]	Cytoplasmic	Energy Metabolism	1	AAAAPAAAAEAPAAAAAAPAAAAPAAASSAASGVApSPAAAK	S118	100% (22.17)	194.5	1	3333.64	1112.22	3	0.00837	2.51	83	123	1	0	1	N	0.19	N	0.351
WP_010925958.1	BP3093	BB0823	BPP0737	modC	MULTISPECIES: molybdenum import ATP-binding protein ModC [Bordetella]	Unknown	Transport/Binding Proteins	0.9878	EGpSILNVLAVR	S306	100% (1,000.00)	57.73	1	1249.64	625.829	2	0.000767	0.613	304	314	1	1	0	N	0.191	N	0.249
WP_041937067.1	BP3324_pseudo	BB0020	BPP0020		DNA-binding response regulator [Bordetella parapertussis]	Cytoplasmic	Conserved Hypothetical	0.9983	TLDTHLpSNIR	S198	100% (36.45)	33.02	0.9982	1248.59	625.301	2	8.66e-05	0.0693	192	201	1	1	0	N	0.317	N	0.446
WP_010928908.1	BP0948	BB3469	BPP3130	aroA	3-phosphoshikimate 1-carboxyvinyltransferase [Bordetella parapertussis]	Cytoplasmic	amino acid biosynthesis	1	pSGLAYLDLPAAR	S2	100% (63.77)	26.23	0.9852	1325.64	663.826	2	0.000127	0.0954	2	13	1	1	0	Y	0.873	N	0.321
WP_003812968.1	BP3530	BB1979	BPP2534	hupB	MULTISPECIES: DNA-binding protein HU-beta [Alcaligenaceae]	Unknown	adaptation	1	pSLDALIGAVK	S24	100% (1,000.00)	25.49	0.9857	1065.55	533.781	2	-0.000333	-0.313	24	33	1	0	1	N	0.243	N	0.497
WP_010928984.1	BP2409	BB3725	BPP3274	acs	acetyl-coenzyme A synthetase [Bordetella parapertussis]	Cytoplasmic	fatty acid metabolism	1	pSRPEGDEAQAIAR	S580	100% (1,000.00)	41.29	0.9997	1478.65	740.334	2	0.00131	0.883	580	592	1	1	0	Y	0.4	Y	0.626
WP_003806932.1	BP3642	BB0057	BPP0057	rpoA	MULTISPECIES: DNA-directed RNA polymerase subunit alpha [Bordetella]	Cytoplasmic	macromolecule synthesis/modification	1	pSTQGFLKPR	S2	97% (14.98)	35.3	0.9997	1112.54	557.276	2	6.58e-06	0.00591	2	10	0	0	1	Y	0.78	N	0.32
WP_003812875.1	BP2757	BB2016	BPP2571		MULTISPECIES: cold-shock protein [Bordetella]	Cytoplasmic	Adaptation	0.9878	pSDTTATAVQGDNPK	S2	100% (31.72)	76.48	1	1483.62	742.817	2	8.66e-05	0.0583	2	15	0	1	1	Y	0.835	N	0.174
WP_010927888.1	BP1002	BB1383	BPP1167	fabI	enoyl-[acyl-carrier-protein] reductase [Bordetella parapertussis]	Cytoplasmic Membrane	fatty acid metabolism	1	AASGIpTGFDALLDR	T203	100% (24.78)	46.73	1	1485.69	743.851	2	0.00111	0.744	198	211	1	0	0	N	0.427	N	0.232
WP_003812004.1	BP2699	BB2510	BPP1436	glnB	MULTISPECIES: nitrogen regulatory protein P-II 1 [Bordetella]	Cytoplasmic Membrane	Regulation	1	GAEpYVVDFLPK	Y51	100% (1,000.00)	38.88	0.9997	1316.61	659.31	2	0.000187	0.142	48	58	1	0	0					PPP11193
WP_003809467.1	BP1012	BB1392	BPP1176		MULTISPECIES: MerR family transcriptional regulator [Bordetella]	Cytoplasmic	conserved hypothetical	0.9876	pSKIVVTQATVIGK	S2	100% (52.17)	49.98	1	1422.79	712.4	2	0.00151	1.06	2	14	1	0	0	Y	0.653	N	0.313
WP_041937311.1		BB4582	BPP4111		cytochrome c [Bordetella parapertussis]	Unknown	energy metabolism	1	pSNEQEHIEEHVSPIK	S2	100% (27.42)	22.46	0.9533	1854.81	619.279	3	-0.000909	-0.49	2	16	0	1	0	Y	0.823	N	0.42
WP_003820965.1	BP3421	BB4006	BPP3571	ruvB	MULTISPECIES: Holliday junction DNA helicase RuvB [Bordetella]	Cytoplasmic	Macromolecule Synthesis/Modification	1	AIQSD pSLSSLPDSPR	S7	100% (34.20)	89.2	1	1651.75	826.881	2	0.000907	0.549	2	16	0	0	1	Y	0.499	N	0.46
WP_010928181.1	BP2057	BB3366	BPP1742		ABC transporter ATP-binding protein [Bordetella parapertussis]	Cytoplasmic Membrane	Transport/Binding Proteins	0.9878	VVELVTPVLAESDpSADGQGDAADAASDGAGQAHER	S396	96% (14.29)	102.6	1	3487.54	872.892	4	-0.000585	-0.168	383	417	0	1	0	N	0.181	N	0.333

## Sheet: Supplementary Table 3 - BB
																					Spectral count			Bioinformatic prediction
Accession number	Locus tag in Tohama I (BP)	Locus tag in RB50 (BB)	Locus tag in 12822 (BPP)	Gene	Protein name	Function	Cellular localisation	Scaffold:Protein Probability	Phophopetide sequence	Phosphorylation site in protein	Localisation probability (Best Ascore)	Mascot:Score	Scaffold:Peptide Probability	Actual Mass	Observed Mass	Charge	Delta AMU	Delta PPM	Start	Stop	RB50-1	RB50-2	RB50-3	MPSite prediction	MPSite score	NetPhosBac prediction	NetPhosBac score	dbPSP ID
WP_003811764.1	BP1436	BB2622	BPP1544	ppsA	MULTISPECIES: phosphoenolpyruvate synthase [Bordetella]	Central/Intermediary Metabolism	Cytoplasmic	1	GGRpTCHAAIIAR	T415	100% (1,000.00)	49.84	1	1361.64	681.826	2	-0.000439	-0.322	412	423	12	12	8	N	0.428	Y	0.781	PPP1782
WP_003812749.1	BP2541	BB2081	BPP2638	sucC	MULTISPECIES: succinyl-CoA ligase subunit beta [Bordetella]	Energy Metabolism	Cytoplasmic	1	FNFDpSNALFR	S220	100% (1,000.00)	68.97	1	1309.55	655.782	2	0.000767	0.585	216	225	2	2	1	N	0.322	Y	0.79	PPP8171
WP_003814571.1	BP3021	BB4196	BPP3750	ddl	MULTISPECIES: D-alanine--D-alanine ligase [Bordetella]	Cell Surface	Cytoplasmic	1	VAGYpSDMK	S157	100% (27.96)	22.25	0.9802	949.362	475.688	2	6.66e-05	0.0701	153	160	5	3	9	N	0.283	N	0.347
WP_003812748.1	BP2540	BB2082	BPP2639	sucD	MULTISPECIES: succinyl-CoA synthetase subunit alpha [Bordetella]	Energy Metabolism	Cytoplasmic	1	MGHAGALIpSGGADTADAK	S258	100% (37.25)	51.97	1	1737.74	869.877	2	-0.000768	-0.442	250	267	3	2	1	Y	0.472	N	0.31	PPP12
WP_003810574.1	BP1260	BB3233	BPP1875	glnE	MULTISPECIES: [glutamate--ammonia-ligase] adenylyltransferase [Bordetella]	Central/Intermediary Metabolism	Unknown	1	ELNVSpSDIDLVmLYGDEGETDGPRR	S152	99% (21.68)	114.2	1	2875.26	959.428	3	0.00379	1.32	147	171	0	1	0	N	0.356	Y	0.534	PPP6281
WP_003808382.1	BP0185	BB0845	BPP0760	dcd	MULTISPECIES: deoxycytidine triphosphate deaminase [Bordetella]	Central/Intermediary Metabolism	Cytoplasmic	1	IVpSYGTSSYGYDVR	S36	100% (32.40)	82.33	1	1645.7	823.86	2	0.00229	1.39	34	47	1	1	0	N	0.234	N	0.48
WP_010930609.1	BP1878	BB2994	BPP3028	bvgA	MULTISPECIES: DNA-binding response regulator [Bordetella]	Pathogenicity	Cytoplasmic	1	LQpSLGLPLR	S71	100% (1,000.00)	32.01	0.9992	1075.58	538.797	2	0.000507	0.471	69	77	0	0	1	N	0.225	Y	0.598
WP_010930609.1	BP1878	BB2994	BPP3028	bvgA	MULTISPECIES: DNA-binding response regulator [Bordetella]	Pathogenicity	Cytoplasmic	1	pSDSTLISVLSNR	S141	99% (22.30)	53.83	1	1370.65	686.33	2	0.00103	0.748	141	152	0	1	0	N	0.287	N	0.367
WP_010930609.1	BP1878	BB2994	BPP3028	bvgA	MULTISPECIES: DNA-binding response regulator [Bordetella]	Pathogenicity	Cytoplasmic	1	SDpSTLISVLSNR	S143	100% (17.98)	94.96	1	1370.64	686.329	2	-0.000573	-0.418	141	152	1	0	1	N	0.325	N	0.411
WP_010930609.1	BP1878	BB2994	BPP3028	bvgA	MULTISPECIES: DNA-binding response regulator [Bordetella]	Pathogenicity	Cytoplasmic	1	SDSTLIpSVLSNR	S147	99% (23.98)	42.51	0.9999	1370.64	686.33	2	0.000147	0.107	141	152	1	0	0	N	0.28	N	0.343
WP_010930609.1	BP1878	BB2994	BPP3028	bvgA	MULTISPECIES: DNA-binding response regulator [Bordetella]	Pathogenicity	Cytoplasmic	1	DIADpSMFLSNK	S172	100% (38.03)	35.11	0.9992	1335.54	668.778	2	-0.000768	-0.575	168	178	0	0	2	N	0.384	N	0.428
WP_033447049.1	BP0961	BB3457	BPP3117	eftb	MULTISPECIES: electron transporter RnfB [Bordetella]	Energy Metabolism	Cytoplasmic	1	VKpSDQTGVDIANVK	S21	100% (35.82)	43.75	1	1552.75	777.383	2	0.000767	0.493	19	32	0	0	1	Y	0.61	Y	0.632	PPP11818
WP_003810474.1	BP1212	BB3280	BPP1826		MULTISPECIES: hypothetical protein [Bordetella]	Cell Surface	Unknown	1	NQQFPVDGVSGApTRPAGK	T99	100% (34.46)	67.76	1	1907.89	954.953	2	0.00273	1.43	87	104	2	3	3	N	0.368	N	0.424
WP_003809022.1	BP2865	BB1176	BPP0964		MULTISPECIES: thioesterase [Bordetella]	Unknown	Unknown	0.9983	pSAAVVDIDILcPAGK	S116	100% (1,000.00)	60.72	1	1607.76	804.889	2	0.000181	0.113	116	130	1	1	1	N	0.331	Y	0.557
WP_003809633.1	BP1072	BB1465	BPP2072	ppk	MULTISPECIES: RNA degradosome polyphosphate kinase [Bordetella]	Central/Intermediary Metabolism	CytoplasmicMembrane	0.9895	NSDLFVDEEEVpTNLR	T247	100% (179.43)	102.2	1	1858.8	930.408	2	0.00273	1.47	236	250	2	2	2	N	0.34	N	0.311
WP_010925852.1	BP0074	BB0501	BPP0496	htpG	molecular chaperone HtpG [Bordetella bronchiseptica]	cell processes	Cytoplasmic	1	EFFpSQLTGDK	S113	99% (18.51)	27.63	0.9935	1250.52	626.269	2	0.00101	0.804	110	119	1	0	0	N	0.397	N	0.343
WP_010927111.1	BP2985	BB4378	BPP3905	bph1	histone [Bordetella bronchiseptica]	Regulation	Unknown	1	pTALNPAASWPFPTGGRP	T209	100% (57.30)	42.01	0.9998	1818.85	910.432	2	0.00347	1.9	209	225	1	0	0	N	0.146	N	0.161
WP_010927111.1	BP2985	BB4378	BPP3905	bph1	histone [Bordetella bronchiseptica]	Regulation	Unknown	1	TALNPAApSWPFPTGGRP	S216	100% (35.41)	44.71	0.9999	1818.85	910.432	2	0.00377	2.07	209	225	1	1	0	N	0.397	N	0.381
WP_010929006.1	BP0474	BB3770	BPP3319		MULTISPECIES: choloylglycine hydrolase [Bordetella]	Small Molecule Degradation	Unknown	0.9871	pYARApYFYVNAIPK	Y236 and Y240	100% (64.58) and 100% (23.97)	13.55	0.9735	1734.76	434.696	4	-0.00132	-0.759	236	248	3	0	0
WP_003815329.1	BP3296	BB4598	BPP4128		MULTISPECIES: hydrolase [Bordetella]	Unknown	Unknown	0.9895	AAEIADcEQVYLFGHpSAGGQFVHR	S145	98% (16.55)	40.24	1	2741.21	914.744	3	0.00521	1.9	130	153	0	0	1	N	0.374	Y	0.73
WP_010926921.1	BP1138	BB3658	BPP3206	bfrH	ligand-gated channel [Bordetella bronchiseptica]	pathogenicity	OuterMembrane	0.9866	YTAGVATEpTR	T195	99% (15.98)	27.43	0.9991	1227.46	410.16	3	0.00191	1.55	187	196	1	1	0	N	0.384	N	0.341
WP_003809628.1	BP1075	BB1462	BPP2069	glmM	MULTISPECIES: phosphoglucosamine mutase [Bordetella]	Central/Intermediary Metabolism	Cytoplasmic	0.9985	LAAGIVISApSHNPYQDNGIK	S112	97% (15.98)	20.59	0.9943	2147.04	716.688	3	0.000471	0.219	103	122	1	0	0	N	0.357	Y	0.619	PPP63
WP_003813363.1	BP0948	BB3469	BPP3130	aroA	3-phosphoshikimate 1-carboxyvinyltransferase [Bordetella bronchiseptica]	Amino Acid Biosynthesis	Cytoplasmic	1	pSGLAYLDLPAAR	S2	100% (48.99)	45.98	0.9999	1325.64	663.826	2	-0.000413	-0.312	2	13	1	1	0	Y	0.873	N	0.321
WP_010930945.1	BP2471	BB3909	BPP3460		MULTISPECIES: ATPase AAA [Bordetella]	Conserved Hypothetical	Cytoplasmic	1	GGDAFpYDQISALHK	Y257	100% (56.44)	26.15	0.9996	1600.69	534.572	3	0.000651	0.406	252	265	0	0	1
WP_003809510.1	BP1519	BB1408	BPP1192	fba	MULTISPECIES: fructose-1,6-bisphosphate aldolase [Bordetella]	energy metabolism	Cytoplasmic	1	INIDpTDIR	T278	100% (1,000.00)	22.69	0.9832	1038.47	520.245	2	-3.34e-05	-0.0322	274	281	0	0	1	Y	0.494	Y	0.571	PPP11328
WP_003809935.1	BP2226	BB1646	BPP2249	brtV	MULTISPECIES: anti-sigma factor antagonist [Bordetella]	Regulation	Unknown	0.9987	LDYIpSSAGLR	S54	100% (17.98)	30.72	0.9947	1173.54	587.779	2	-0.000553	-0.471	50	59	0	1	0	N	0.24	N	0.283
WP_010927129.1	BP0162	BB4467	BPP3994		transporter [Bordetella bronchiseptica]	cell surface	CytoplasmicMembrane	1	EpSLNPAPAQQPAAAPVAAAAPAAAAAALPK	S177	100% (1,000.00)	26.33	0.9982	2785.42	929.481	3	0.00602	2.16	176	205	0	1	0	N	0.226	N	0.296
WP_033446766.1	BP1038	BB1354	BPP1138	corC	MULTISPECIES: magnesium transporter [Bordetella]	Transport/Binding Proteins	CytoplasmicMembrane	0.9895	pSDPYPATEAHAQR	S2	100% (44.44)	49.9	1	1521.63	761.821	2	0.00159	1.04	2	14	0	0	1	Y	0.899	N	0.253

## Sheet: Supplementary Table 4 - Common
								L1423 (B. pertussis)		RB50 (B. bronchiseptica)		12822 (B. parapertussis)
Group	Accession number	Locus tag in Tohama I (BP)	Locus tag in RB50 (BB)	Locus tag in 12822 (BPP)	Gene	Protein name	Function	Phophopetide sequence	Phosphorylation site in protein	Phophopetide sequence	Phosphorylation site in protein	Phophopetide sequence	Phosphorylation site in protein
1. Phosphorylated in all classical Bordetella	WP_010930099.1	BP0948	BB3469	BPP3130	aroA	3-phosphoshikimate 1-carboxyvinyltransferase [Bordetella pertussis Tohama I] (+3)	Amino Acid Biosynthesis	pSGLAYLDLPAAR	S2	pSGLAYLDLPAAR	S2	pSGLAYLDLPAAR	S2
	WP_010929604.1	BP0074	BB0501	BPP0496	htpG	3-phosphoshikimate 1-carboxyvinyltransferase [Bordetella pertussis Tohama I] (+3)	Amino Acid Biosynthesis			EFFpSQLTGDK	S113	EFFpSQLTGDK	S113
	WP_010929604.1	BP0074	BB0501	BPP0496	htpG	chaperone protein HtpG [Bordetella pertussis Tohama I] (+2)	Cell Processes	YSDHIpSLPIR	S211			YSDHIpSLPIR	S211
	WP_003814571.1	BP3021	BB4196	BPP3750	ddl	D-alanine--D-alanine ligase [Bordetella pertussis Tohama I] (+3)	Cell Surface	VAGYpSDMK	S157	VAGYpSDMK	S157	VAGYpSDMK	S157
	WP_010930945.1	BP2471	BB3909	BPP3460		recombination factor protein RarA [Bordetella pertussis Tohama I] (+3)	Conserved Hypothetical	pSNDLFASDPAHRPYVPLAER	S2			pSNDLFASDPAHRPYVPLAER	S2
	WP_010930945.1	BP2471	BB3909	BPP3460		recombination factor protein RarA [Bordetella pertussis Tohama I] (+3)	Conserved Hypothetical	GGDAFpYDQISALHK	Y257	GGDAFpYDQISALHK	Y257	GGDAFpYDQISALHK	Y257
	WP_010930171.1	BP1072	BB1465	BPP2072	ppk	polyphosphate kinase [Bordetella pertussis Tohama I] (+3)	Central/Intermediary Metabolism	NSDLFVDEEEVpTNLR	T247	NSDLFVDEEEVpTNLR	T247	NSDLFVDEEEVpTNLR	T247
	WP_010930110.1	BP0961	BB3457	BPP3117	etfB	electron transfer flavoprotein subunit beta [Bordetella pertussis Tohama I] (+3)	Energy Metabolism	VKpSDQTGVDIANVK	S21	VKpSDQTGVDIANVK	S21	VKpSDQTGVDIANVK	S21
	WP_010930278.1	BP1260	BB3233	BPP1875	glnE	bifunctional glutamine-synthetase adenylyltransferase/deadenyltransferase [Bordetella pertussis Tohama I] (+3)	Central/Intermediary Metabolism	ELNVSpSDIDLVMLYGDEGETDGPRR	S171	ELNVSpSDIDLVmLYGDEGETDGPRR	S152	ELNVSpSDIDLVMLYGDEGETDGPRR	S152
	WP_003812749.1	BP2541	BB2081	BPP2638	sucC	succinyl-CoA ligase subunit beta [Bordetella pertussis Tohama I] (+3)	Energy Metabolism	FNFDpSNALFR	S220	FNFDpSNALFR	S220	FNFDpSNALFR	S220
	WP_010930609.1	BP1878	BB2994	BPP3028	bvgA	virulence factors transcription regulator BvgA [Bordetella pertussis Tohama I] (+3)	Pathogenicity	LQpSLGLPLR	S71	LQpSLGLPLR	S71
	WP_010930609.1	BP1878	BB2994	BPP3028	bvgA	virulence factors transcription regulator BvgA [Bordetella pertussis Tohama I] (+3)	Pathogenicity	pSDSTLISVLSNR	S141	pSDSTLISVLSNR	S141	pSDSTLISVLSNR	S141
	WP_010930609.1	BP1878	BB2994	BPP3028	bvgA	virulence factors transcription regulator BvgA [Bordetella pertussis Tohama I] (+3)	Pathogenicity	SDpSTLISVLSNR	S143	SDpSTLISVLSNR	S143	SDpSTLISVLSNR	S143
	WP_010930609.1	BP1878	BB2994	BPP3028	bvgA	virulence factors transcription regulator BvgA [Bordetella pertussis Tohama I] (+3)	Pathogenicity	SDSpTLISVLSNR	T144			SDSpTLISVLSNR	T144
	WP_010930609.2	BP1879	BB2995	BPP3029	bvgA	virulence factors transcription regulator BvgA [Bordetella pertussis Tohama I] (+3)	Pathogenicity			SDSTLIpSVLSNR	S147
	WP_010930609.2	BP1879	BB2995	BPP3029	bvgA	virulence factors transcription regulator BvgA [Bordetella pertussis Tohama I] (+3)	Pathogenicity					SDSTLISVLpSNR	S150
	WP_010930609.1	BP1878	BB2994	BPP3028	bvgA	virulence factors transcription regulator BvgA [Bordetella pertussis Tohama I] (+3)	Pathogenicity	DIADpSMFLSNK	S172	DIADpSMFLSNK	S172	DIADpSMFLSNK	S172
	WP_003812748.1	BP2540	BB2082	BPP2639	sucD	succinyl-CoA ligase subunit alpha [Bordetella pertussis Tohama I] (+3)	Energy Metabolism	MGHAGALIpSGGADTADAK	S258	MGHAGALIpSGGADTADAK	S258	mGHAGALIpSGGADTADAK	S258
	WP_010930149.1	BP1038	BB1354	BPP1138	corC	magnesium and cobalt efflux protein [Bordetella pertussis Tohama I] (+3)	transport/binding proteins	pSDPYPATEAHAQR	S2	pSDPYPATEAHAQR	S2	pSDPYPATEAHAQR	S2
	WP_010930358.1	BP1436	BB2622	BPP1544	ppsA	phosphoenolpyruvate synthase [Bordetella pertussis Tohama I] (+3)	Central/Intermediary Metabolism	GGRpTCHAAIIAR	T415	GGRpTCHAAIIAR	T415	GGRpTCHAAIIAR	T415
2. Phosphorylated in B. pertussis and B. bronchiseptica	WP_003813609.1	BP1138	BB3658	BPP3206	bfrH	ferric siderophore receptor [Bordetella pertussis Tohama I] (+1)	pathogenicity	YTAGVATEpTR	T195	YTAGVATEpTR	T195
	WP_010931236.1	BP2985	BB4378	BPP3905	bpH1	histone protein [Bordetella pertussis Tohama I] (+3)	Regulation	pTALNPAASWPFPTGGRP	T159	pTALNPAASWPFPTGGRP	T209
	WP_010931236.1	BP2985	BB4378	BPP3905	bpH1	histone protein [Bordetella pertussis Tohama I] (+3)	Regulation	TALNPAApSWPFPTGGRP	S166	TALNPAApSWPFPTGGRP	S216
	WP_010931168.1	BP2865	BB1176	BPP0964		hypothetical protein BP2865 [Bordetella pertussis Tohama I] (+3)	Unknown	pSAAVVDIDILcPAGK	S116	pSAAVVDIDILcPAGK	S116
	WP_010929670.1	BP0185	BB0845	BPP0760	dcd	deoxycytidine triphosphate deaminase [Bordetella pertussis Tohama I] (+3)	Central/Intermediary Metabolism	IVpSYGTSSYGYDVR	S36	IVpSYGTSSYGYDVR	S36
	WP_003820087.1	BP2226	BB1646	BPP2249	brtV	anti-sigma factor antagonist [Bordetella pertussis Tohama I] (+3)	Regulation	LDYIpSSAGLR	S54	LDYIpSSAGLR	S54
	WP_003820087.1	BP2226	BB1646	BPP2249	brtV	anti-sigma factor antagonist [Bordetella pertussis Tohama I] (+3)	Regulation	LDYISpSAGLR	S55			LDYISpSAGLR	S55 (localisation probability=93%)
	WP_010930254.1	BP1212	BB3280	BPP1826		exported protein [Bordetella pertussis Tohama I] (+3)	Cell Surface	NQQFPVDGVSGApTRPAGK	T99	NQQFPVDGVSGApTRPAGK	T99
3. Phosphorylated in B. pertussis and B. parapertussis	WP_010931313.1	BP3130	BB0896	BPP0812		cyclase [Bordetella pertussis Tohama I] (+3)	Miscellaneous	pSKQFASHADLEDK	S2			pSKQFASHADLEDK	S2
	WP_010930349.1	BP1421	BB2607	BPP1529	pyrH	uridylate kinase [Bordetella pertussis Tohama I] (+3)	Central/Intermediary Metabolism	LpSGEALMGEDAFGINR	S14			LpSGEALmGEDAFGINR	S14
	WP_010929838.1	BP0489	BB4987	BPP4399	gyrB	DNA gyrase subunit B [Bordetella pertussis Tohama I] (+3)	Macromolecule Synthesis/Modification	pSDQQNTTPENTGYGADSIK	S2			pSDQQNTTPENTGYGADSIK	S2
	WP_010930204.1	BP1125	BB3668	BPP3216	odhB	2-oxoglutarate dehydrogenase complex subunit dihydrolipoamide succinyltransferase [Bordetella pertussis Tohama I] (+3)	energy metabolism	GVDAApSVAGTGR	S133
	WP_010930204.1	BP1125	BB3668	BPP3216	odhB	2-oxoglutarate dehydrogenase complex subunit dihydrolipoamide succinyltransferase [Bordetella pertussis Tohama I] (+3)	energy metabolism					AAAAPAAAAEAPAAAAAAPAAAAPAAApSSAASGVASPAAAK	S110
	WP_010930204.1	BP1125	BB3668	BPP3216	odhB	2-oxoglutarate dehydrogenase complex subunit dihydrolipoamide succinyltransferase [Bordetella pertussis Tohama I] (+3)	energy metabolism					AAAAPAAAAEAPAAAAAAPAAAAPAAASSAASGVApSPAAAK	S118
	WP_003812875.1	BP2757	BB2016	BPP2571		cold-shock protein [Bordetella pertussis Tohama I] (+3)	Adaptation	pSDTTATAVQGDNPK	S2			pSDTTATAVQGDNPK	S2
	WP_003809467.1	BP1012	BB1392	BPP1176		hypothetical protein BP1012 [Bordetella pertussis Tohama I] (+3)	Conserved Hypothetical	pSKIVVTQATVIGK	S2			pSKIVVTQATVIGK	S2
	WP_003818636.1	BP1248	BB3245	BPP1863	rbfA	ribosome-binding factor A [Bordetella pertussis Tohama I] (+3)	Ribosome Constituents	ANRPGPHSGVPDEPEDQpS	S133			ANRPGPHSGVPDEPEDQpS	S133
	WP_003808621.1	BP3496	BB0963	BPP0869	groES	co-chaperonin GroES [Bordetella pertussis Tohama I] (+3)	Cell Processes	KTApSGIVIPDSAAEKPDQGEVVAVGPGK	S23	KTApSGIVIPDSAAEKPDQGEVVAVGPGK	S23 (localisation probability=88%)	KTApSGIVIPDSAAEKPDQGEVVAVGPGK	S23
	WP_003808621.1	BP3496	BB0963	BPP0869	groES	co-chaperonin GroES [Bordetella pertussis Tohama I] (+3)	Cell Processes	TASGIVIPDpSAAEKPDQGEVVAVGPGK	S30			TASGIVIPDpSAAEKPDQGEVVAVGPGK	S30
	WP_003813333.1	BP0965	BB3454	BPP3114		antioxidant protein [Bordetella pertussis Tohama I] (+3)	Protection Responses	DGEDVIIVPpSLKDEAVIK	S183			DGEDVIIVPpSLKDEAVIK	S183
	WP_003807430.1	BP0607	BB0298	BPP0295	gpmA	Group of 2,3-bisphosphoglycerate-dependent phosphoglycerate mutase [Bordetella pertussis Tohama I] (+3)	Energy metabolism	HpYGQLQGLNK	Y90	HpYGQLQGLNK	Y90
4. Phosphorylated in B. bronchiseptica and B. parapertussis	WP_003815329.1	BP3296	BB4598	BPP4128		MULTISPECIES: hydrolase [Bordetella]	Unknown			AAEIADcEQVYLFGHpSAGGQFVHR	S145	AAEIAD cEQVYLFGHpSAGGQFVHR	S145

## Sheet: Supplementary Table 5 -Proteome
Phosphoproteins not detected in B. pertussis	Previously detected in B. pertussis proteome (1, 2)	Phosphoproteins not detected in B. parapertussis	Previously detected in B. parapertussis proteome (3)	Phosphoproteins not detected in B. bronchiseptica	Previously detected in B. bronchiseptica proteome (4)
BP0007	Y	BPP0009	Y	BB0009	Y
BP0162	Y	BPP0524	N	BB0020	Y
BP0474	N	BPP0760	Y	BB0027	N
BP1002	N	BPP0821	Y	BB0057	Y
BP1075	Y	BPP0964	Y	BB0298	Y
BP1263	Y	BPP1192	Y	BB0527	Y
BP1519	Y	BPP1427	Y	BB0823	N
BP2057	N	BPP1460	Y	BB0896	Y
BP2365	Y	BPP1826	N	BB0901	Y
BP2386	Y	BPP1921	Y	BB0905	Y
BP2409	Y	BPP2069	Y	BB0962	Y
BP2458	N	BPP2225	N	BB0963	Y
BP2699	Y	BPP2249	N	BB1280	Y
BP2936	Y	BPP2869	Y	BB1383	N
BP2954	Y	BPP3206	N	BB1392	Y
BP3093	N	BPP3221	Y	BB1622	Y
BP3125	Y	BPP3294	Y	BB1979	N
BP3296	N	BPP3319	N	BB2016	Y
BP3421	Y	BPP3443	N	BB2109	N
BP3495	Y	BPP3469	N	BB2501	N
BP3530	Y	BPP3485	Y	BB2510	Y
BP3642	Y	BPP3625	Y	BB2534	Y
		BPP3746	Y	BB2607	Y
		BPP3898	Y	BB3190	Y
		BPP3905	Y	BB3230	Y
		BPP3994	Y	BB3245	N
		BPP4266	Y	BB3366	Y
				BB3454	Y
				BB3668	Y
				BB3673	Y
				BB3684	Y
				BB3703	Y
				BB3725	N
				BB3745	Y
				BB3893	Y
				BB3895	N
				BB3918	N
				BB3934	Y
				BB4006	Y
				BB4060	Y
				BB4192	N
				BB4350	Y
				BB4371	Y
				BB4582	N
				BB4853	Y
				BB4987	Y
Percentage identfied	0.73	Percentage identfied	0.7	Percentage identfied	0.74
References
(1) Luu, L.D.W., Octavia, S., Zhong, L., Raftery, M.J., Sintchenko, V., and Lan, R. (2018c). Proteomic Adaptation of Australian Epidemic Bordetella pertussis. Proteomics 18, 1700237. (2) Luu, L.D.W., Octavia, S., Zhong, L., Raftery, M.J., Sintchenko, V., and Lan, R. (2018b). Comparison of the Whole Cell Proteome and Secretome of Epidemic Bordetella pertussis Strains From the 2008–2012 Australian …

## Sheet: Supplementary Table 6 - STRING
STRING enriched network analysis	#term ID	term description	observed gene count	background gene count	false discovery rate	matching proteins in your network (IDs)	matching proteins in your network (labels)
Enriched molecular GO terms in B. pertussis	GO:0000166	nucleotide binding	12	147	2.84e-05	BP0074,BP0185,BP0242,BP1260,BP1421,BP2430,BP2499,BP2541,BP2978,BP3021,BP3496,BP3767	dcd,ddl,dnaK,era,glnE,gltX,groES,hisG,htpG,purM,pyrH,sucC
	GO:0005524	ATP binding	10	105	2.84e-05	BP0074,BP0242,BP1260,BP1421,BP2499,BP2541,BP2978,BP3021,BP3496,BP3767	ddl,dnaK,glnE,gltX,groES,hisG,htpG,purM,pyrH,sucC
	GO:0008144	drug binding	10	116	2.84e-05	BP0074,BP0242,BP1260,BP1421,BP2499,BP2541,BP2978,BP3021,BP3496,BP3767	ddl,dnaK,glnE,gltX,groES,hisG,htpG,purM,pyrH,sucC
	GO:0032555	purine ribonucleotide binding	11	120	2.84e-05	BP0074,BP0242,BP1260,BP1421,BP2430,BP2499,BP2541,BP2978,BP3021,BP3496,BP3767	ddl,dnaK,era,glnE,gltX,groES,hisG,htpG,purM,pyrH,sucC
	GO:0035639	purine ribonucleoside triphosphate binding	11	120	2.84e-05	BP0074,BP0242,BP1260,BP1421,BP2430,BP2499,BP2541,BP2978,BP3021,BP3496,BP3767	ddl,dnaK,era,glnE,gltX,groES,hisG,htpG,purM,pyrH,sucC
	GO:0097159	organic cyclic compound binding	13	240	4.95e-05	BP0074,BP0185,BP0242,BP1260,BP1421,BP1878,BP2430,BP2499,BP2541,BP2978,BP3021,BP3496,BP3767	bvgA,dcd,ddl,dnaK,era,glnE,gltX,groES,hisG,htpG,purM,pyrH,sucC
	GO:1901363	heterocyclic compound binding	13	240	4.95e-05	BP0074,BP0185,BP0242,BP1260,BP1421,BP1878,BP2430,BP2499,BP2541,BP2978,BP3021,BP3496,BP3767	bvgA,dcd,ddl,dnaK,era,glnE,gltX,groES,hisG,htpG,purM,pyrH,sucC
	GO:0043167	ion binding	12	218	8.86e-05	BP0074,BP0242,BP1260,BP1421,BP2430,BP2499,BP2541,BP2978,BP3017,BP3021,BP3496,BP3767	ddl,dnaK,era,glnE,gltX,groES,hisG,htpG,lpxC,purM,pyrH,sucC
	GO:0005488	binding	14	313	0.00014	BP0074,BP0185,BP0242,BP1260,BP1421,BP1878,BP2430,BP2499,BP2541,BP2978,BP3017,BP3021,BP3496,BP3767	bvgA,dcd,ddl,dnaK,era,glnE,gltX,groES,hisG,htpG,lpxC,purM,pyrH,sucC
	GO:0003824	catalytic activity	12	336	0.0041	BP0185,BP0242,BP0607,BP0948,BP1260,BP1421,BP2456,BP2541,BP2978,BP3017,BP3021,BP3767	alcA,aroA,dcd,ddl,glnE,gltX,gpmA,hisG,lpxC,purM,pyrH,sucC
	GO:0016874	ligase activity	4	41	0.0085	BP0242,BP2541,BP2978,BP3021	ddl,gltX,purM,sucC
	GO:0051082	unfolded protein binding	2	7	0.0182	BP0074,BP2499	dnaK,htpG
Enriched molecular GO terms in B. bronchiseptica	GO:0005488	binding	8	330	0.0034	BB0501,BB0845,BB1462,BB1646,BB2081,BB2994,BB3233,BB4196	btrV,bvgA,dcd,ddl,glmM,glnE,htpG,sucC
	GO:0000166	nucleotide binding	5	158	0.0153	BB0501,BB0845,BB2081,BB3233,BB4196	dcd,ddl,glnE,htpG,sucC
	GO:0003824	catalytic activity	6	363	0.0153	BB0845,BB1462,BB2081,BB3233,BB3469,BB4196	aroA,dcd,ddl,glmM,glnE,sucC
	GO:0005515	protein binding	2	16	0.0153	BB0501,BB1646	btrV,htpG
	GO:0005524	ATP binding	4	113	0.0153	BB0501,BB2081,BB3233,BB4196	ddl,glnE,htpG,sucC
	GO:0008144	drug binding	4	126	0.0153	BB0501,BB2081,BB3233,BB4196	ddl,glnE,htpG,sucC
	GO:0043167	ion binding	5	235	0.0153	BB0501,BB1462,BB2081,BB3233,BB4196	ddl,glmM,glnE,htpG,sucC
	GO:0097159	organic cyclic compound binding	6	252	0.0153	BB0501,BB0845,BB2081,BB2994,BB3233,BB4196	bvgA,dcd,ddl,glnE,htpG,sucC
	GO:1901363	heterocyclic compound binding	6	252	0.0153	BB0501,BB0845,BB2081,BB2994,BB3233,BB4196	bvgA,dcd,ddl,glnE,htpG,sucC
	GO:0016874	ligase activity	2	42	0.0364	BB2081,BB4196	ddl,sucC
	GO:0046872	metal ion binding	3	126	0.0414	BB1462,BB2081,BB4196	ddl,glmM,sucC
Enriched local STRING network clusters in B. pertussis	CL:1479	Citrate cycle (TCA cycle)	4	16	0.0152	BP1120,BP1125,BP2540,BP2541	BP1120,odhB,sucC,sucD
	CL:396	protein folding	3	6	0.0152	BP0074,BP2499,BP3496	dnaK,groES,htpG
	CL:1495	Citrate cycle (TCA cycle)	3	8	0.0154	BP1125,BP2540,BP2541	odhB,sucC,sucD
	CL:1475	Citrate cycle (TCA cycle), and Pentose phosphate pathway	5	51	0.0222	BP0607,BP1120,BP1125,BP2540,BP2541	BP1120,gpmA,odhB,sucC,sucD
	CL:1474	Carbon metabolism, and Valine, leucine and isoleucine biosynthesis	6	84	0.0229	BP0607,BP1120,BP1125,BP1436,BP2540,BP2541	BP1120,gpmA,odhB,ppsA,sucC,sucD
	CL:1471	mixed, incl. Carbon metabolism, and Valine, leucine and isoleucine biosynthesis	8	166	0.0275	BP0607,BP0965,BP1120,BP1125,BP1436,BP2540,BP2541,BP2978	BP0965,BP1120,gltX,gpmA,odhB,ppsA,sucC,sucD
Enriched local STRING network clusters in B. bronchiseptica	CL:1244	Carbon metabolism, and Nitrogen metabolism	4	78	0.0449	BB1408,BB2081,BB2082,BB2622	fba,ppsA,sucC,sucD
Enriched KEGG keywords in B. pertussis	KW-0547	Nucleotide-binding	19	315	4.92e-07	BP0074,BP0185,BP0242,BP0489,BP1072,BP1092,BP1260,BP1362,BP1421,BP1436,BP2430,BP2481,BP2499,BP2540,BP2541,BP2978,BP3021,BP3121,BP3767	BP1092,BP1362,dcd,ddl,dnaK,era,glnE,gltX,gyrB,hisG,htpG,kdpB,ppk,ppsA,purM,pyrH,sucC,sucD,ychF
	KW-0067	ATP-binding	16	279	1.18e-05	BP0074,BP0242,BP0489,BP1072,BP1092,BP1260,BP1362,BP1421,BP1436,BP2481,BP2499,BP2541,BP2978,BP3021,BP3121,BP3767	BP1092,BP1362,ddl,dnaK,glnE,gltX,gyrB,hisG,htpG,kdpB,ppk,ppsA,purM,pyrH,sucC,ychF
	KW-0597	Phosphoprotein	5	34	0.0025	BP0991,BP1072,BP1878,BP2481,BP2499	BP0991,bvgA,dnaK,kdpB,ppk
	KW-0963	Cytoplasm	12	258	0.0025	BP0074,BP0242,BP0489,BP0948,BP1248,BP1421,BP2430,BP2757,BP2978,BP3021,BP3496,BP3767	BP2757,aroA,ddl,era,gltX,groES,gyrB,hisG,htpG,purM,pyrH,rbfA
	KW-0460	Magnesium	7	105	0.007	BP0489,BP1072,BP1260,BP1436,BP2481,BP2541,BP3021	ddl,glnE,gyrB,kdpB,ppk,ppsA,sucC
	KW-0816	Tricarboxylic acid cycle	3	10	0.007	BP1125,BP2540,BP2541	odhB,sucC,sucD
	KW-0143	Chaperone	3	24	0.0427	BP0074,BP2499,BP3496	dnaK,groES,htpG
	KW-0436	Ligase	5	79	0.0427	BP0242,BP2540,BP2541,BP2978,BP3021	ddl,gltX,purM,sucC,sucD
Enriched KEGG keywords in B. bronchiseptica	KW-0460	Magnesium	6	115	0.00051	BB1462,BB1465,BB2081,BB2622,BB3233,BB4196	ddl,glmM,glnE,ppk,ppsA,sucC
	KW-0597	Phosphoprotein	4	46	0.0014	BB1462,BB1465,BB1646,BB2994	btrV,bvgA,glmM,ppk
	KW-0547	Nucleotide-binding	8	406	0.0044	BB0501,BB0845,BB1465,BB2081,BB2082,BB2622,BB3233,BB4196	dcd,ddl,glnE,htpG,ppk,ppsA,sucC,sucD
	KW-0816	Tricarboxylic acid cycle	2	11	0.0156	BB2081,BB2082	sucC,sucD
	KW-0479	Metal-binding	6	341	0.0316	BB1408,BB1462,BB1465,BB2081,BB2622,BB4196	ddl,fba,glmM,ppk,ppsA,sucC
	KW-0067	ATP-binding	6	370	0.0392	BB0501,BB1465,BB2081,BB2622,BB3233,BB4196	ddl,glnE,htpG,ppk,ppsA,sucC

## Sheet: Supplementary Table 7
	Organism	Amount of starting proteins digested	No. of phosphoproteins	No. of phosphopeptides	No. of phosphosites	pS (%)	pT(%)	pY(%)	Reference
Gram negative bacteria	B. pertussis	0.5 mg	45	53	54	0.72	0.17	0.11	This study
	B. bronchiseptica	0.5 mg	23	28	29	0.69	0.21	0.1	This study
	B. parapertussis	0.5 mg	42	50	50	0.8	0.12	0.08	This study
	E. coli	20 mg	79	105	81	0.679	0.235	0.086	(1)
	E. coli	9.8 mg		108	150	0.759	0.167	0.074	(2)
	E. coli	0.5 mg	392	1212	766	0.695	0.218	0.077	(3)
	P. aeruginosa/P. putida	1.2 mg	39	57	61	0.528	0.361	0.111	(4)
	K. pneumoniae	30mg	81	117	93	0.312	0.154	0.258	(5)
	K. pneumoniae	0.5 mg	286	663	388	0.729	0.137	0.129	(3)
	M. pneumoniae	0.3mg	63	16	17	0.53	0.47	0	(6)
	C. jejuni		36	58	40	0.29	0.63	0.08	(7)
	H. pylori	10 mg	67	82	126	0.428	0.387	0.185	(8)
	A. baumannii	9 mg	77	134	201	0.689	0.241	0.052	(9)
	S. meliloti		77	88	96	0.656	0.292	0.052	(10)
	R. Palustris	2 mg	72	133	91	0.633	0.161	0.194	(11)
	T. thermophilus	100 mg	48	52	46	0.652	0.261	0.087	(12)
	T. thermophilus	25 mg	53	93	67	0.57	0.36	0.07	(13)
	Z. mobilis	1 mg	125	172	177	0.73	0.21	0.06	(14)
Gram positive bacteria	S. pneumoniae	1 mg	84	102	163	0.472	0.438	0.09	(15)
	B. subtilis	10 mg	78	103	78	0.692	0.205	0.103	(16)
	B. subtilis	6 mg	124		155				(17)
	B. subtilis	0.5 mg	175	441	226	0.748	0.177	0.071	(3)
	L. Lactis	20 mg	63	102	79	0.465	0.506	0.027	(18)
	S. coelicolor	0.3 mg	127	260	289	0.468	0.48	0.052	(19)
	S. coelicolor	50 mg	40	44	46	0.34	0.52	0.14	(20)
	S. coelicolor	0.1 mg	48	92	85	0.48	0.52		(21)
	S. erythraea	10 mg	88	109		0.265	0.23	0.044	(22)
	L. monocytogenes	10 mg	112	155	143	0.65	0.3	0.05	(23)
	L. monocytogenes	8 mg	191	256	242	0.64	0.31	0.05	(24)
	S. aureus	50 mg	103		68				(25)
Acid fast bacteria	M. tuberculosis	4 mg	214	303	414	0.38	0.59	0.03	(26)
	M. tuberculosis	0.3 mg	470	1373	1241				(27)
	M. tuberculosis	1 mg	257		512	0.68	0.29	0.03	(28)
References
1. Macek B, Gnad F, Soufi B, Kumar C, Olsen JV, Mijakovic I, Mann M. 2008. Phosphoproteome analysis of E. coli reveals evolutionary conservation of bacterial Ser/Thr/Tyr phosphorylation. Molecular & cellular proteomics 7:299-307. 2. Soares NC, Spät P, Krug K, Macek B. 2013. Global dynamics of the Escherichia coli proteome and phosphoproteome during growth in minimal medium. Journal of proteome r…
